# Supplementary material for: The Influence of Temperature, Storage Conditions, pH, and Ionic Strength on the Antioxidant Activity and Color Parameters of Rowan Berry Extracts
Source: Molecules. 2021 Jun 22;26(13):3786. doi: 10.3390/molecules26133786 (PMC8270275; doi:10.3390/molecules26133786)
Supplement: Supplementary file 1 [file molecules-26-03786-s001.zip]

Archive with 5 entries (5 files):
- Chromatograms 2 P1.pdf
- Chromatograms 2 P2.pdf
- Chromatograms P1.pdf
- Chromatograms P2.pdf
- Table S1.pdf
